# Supplementary material for: The GMOseek matrix: a decision support tool for optimizing the detection of genetically modified plants
Source: BMC Bioinformatics. 2013 Aug 22;14:256. doi: 10.1186/1471-2105-14-256 (PMC3765097; doi:10.1186/1471-2105-14-256)
Supplement: Additional file 1 — GMOseek_Matrix-Program_version_13-1.xls, Excel program version 2007, description of the file functionalities see Additional file2, XLS;http://www.cra.wallonie.be/en/19/the-projects/296. [file 1471-2105-14-256-S1.xlsx]

## Sheet: GMOSeek
Event	Unique ID	Crop	Stacked / Not Stacked	Authorized (A), Not Authorized (NA) or Low Level Presence (LLP)- EU Regulations	PROMOTERS	p35s	p35S/ACT8	dp35s	p2xOCS,35s	p4AS1 (P-4xAS1,35s)	p5126del	pALS (ZM)	pALS (A.th.)	pCBI	pE8	pFMV (pCmoVb, peFMV)	pFMV/TSF1	tsf1	act8	pHelSsu	pKti3	pPCA55	pPCDK	pPEPC	pPtac	pSsuAra	pArabSSu1	pSCP1 (P-35S/Rsyn7-Syn II) / TMV	pTA29	pmac	pmas	pManS (A. tumefaciens)	pnapin (seed-specific promoter)	pNOS	2xpNOS	pSAMS	pActin1 (pRice Actin)	pActin2	pOCS	pUbiZM1(2)	pubi (th)	pMTL (P-MT)	pGlb1	pGzein	pTap (pTaPer, Peroxidase Triticum aestivum)	pß-Conglycinin	p(PHA)-L(dlec2) (seed specific)	pH4 (Ph4a748At, h3At)	pNtQPT1
		Complete the fields ("1" for presence, "0" for absence)
Results (blank if no matching result):
	Known frequency of target occurrence within the selected GM events				1
[truncated: 236 more columns]

## Sheet: Matrix
Event	Unique ID	Crop	Stacked / Not Stacked	Authorized (A), Not Authorized (NA) or Low Level Presence (LLP)- EU Regulations	PROMOTERS	p35s	p35S/ACT8	dp35s	p2xOCS,35s	p4AS1 (P-4xAS1,35s)	p5126del	pALS (ZM)	pALS (A.th.)	pCBI	pE8	pFMV (pCmoVb, peFMV)	pFMV/TSF1	tsf1	act8	pHelSsu	pKti3	pPCA55	pPCDK	pPEPC	pPtac	pSsuAra	pArabSSu1	pSCP1 (P-35S/Rsyn7-Syn II) / TMV	pTA29	pmac	pmas	pManS (A. tumefaciens)	pnapin (seed-specific promoter)	pNOS	2xpNOS	pSAMS	pActin1 (pRice Actin)	pActin2	pOCS	pUbiZM1(2)	pubi (th)	pMTL (P-MT)	pGlb1	pGzein	pTap (pTaPer, Peroxidase Triticum aestivum)	pß-Conglycinin	p(PHA)-L(dlec2) (seed specific)	pH4 (Ph4a748At, h3At)	pNtQPT1
AR-9		Adzuki bean	NS	NA	1	0	0	0	0	0	0	0	0	0	0	0	0	0	0	0	0	0	0	0	0	0	0	0	0	0	0	0	0	0	0	0	0	0	0	0	0	0	0	0	0	0	1	0	0
J101xj163	MON-00101-8, MON-00163-7	Alfalfa	S	NA	1	0	0	0	0	0	0	0	0	0	0	1	0	0	0	0	0	0	0	0	0	0	0	0	0	0	0	0	0	0	0	0	0	0	0	0	0	0	0	0	0	0	0	0	0
BR891		Broccoli	NS	NA	0
EMBRAPA 5.1	EMB-PV051-1	Bean	NS	NA	0
23-198, 23-18-17	CGN-89465-2	Canola	NS	NA	1	1	0	0	0	0	0	0	0	0	0	0	0	0	0	0	0	0	0	0	0	0	0	0	0	0	0	0	0	0	0	0	0	0	0	0	0	0	0	0	0	0	0	0	0
Event 18, pCGN3828-212/86-18, Laurate	CGN-89111-8	Canola	NS	NA	1	1
Falcon GS/40/90	ACS-BN010-4	Canola	NS	NA	1	1	0	0	0	0	0	0	0	0	0	0	0	0	0	0	0	0	0	0	0	0	0	0	0	0	0	0	0	0	0	0	0	0	0	0	0	0	0	0	0	0	0	0	0
GT200	MON-89249-2	Canola	NS	NA	1	0	0	0	0	0	0	0	0	0	0	1	0	0	0	0	0	0	0	0	0	0	0	0	0	0	0	0	0	0	0	0	0	0	0	0	0	0	0	0	0	0	0	0	0
GT73 (RT73)	MON-00073-7	Canola	NS	A	1	0	0	0	0	0	0	0	0	0	0	1	0	0	0	0	0	0	0	0	0	0	0	0	0	0	0	0	0	0	0	0	0	0	0	0	0	0	0	0	0	0	0	0	0
HCN10		Canola	NS	NA	2	1	0	0	0	0	0	0	0	0	0	0	0	0	0	0	0	0	0	0	0	0	0	0	0	0	0	0	0	1	0	0	0	0	0	0	0	0	0	0	0	0	0	0	0
Liberator L62, pHoe6/Ac	ACS-BN009-3	Canola	NS	NA	1	1	0	0	0	0	0	0	0	0	0	0	0	0	0	0	0	0	0	0	0	0	0	0	0	0	0	0	0	0	0	0	0	0	0	0	0	0	0	0	0	0	0	0	0
MS1	ACS-BN004-7	Canola	NS	LLP	2	0	0	0	0	0	0	0	0	0	0	0	0	0	0	0	0	0	0	0	0	1	0	0	1	0	0	0	0	0	0	0	0	0	0	0	0	0	0	0	0	0	0	0	0
MS1xRf1	ACS-BN004-7 x ACS-BN001-4	Canola	S	LLP	2	0	0	0	0	0	0	0	0	0	0	0	0	0	0	0	0	0	0	0	0	1	0	0	1	0	0	0	0	0	0	0	0	0	0	0	0	0	0	0	0	0	0	0	0
MS1xRF2	ACS-BN004-7, ACS-BN001-4, ACS-BN002-5	Canola	S	LLP	2	0	0	0	0	0	0	0	0	0	0	0	0	0	0	0	0	0	0	0	0	1	0	0	1	0	0	0	0	0	0	0	0	0	0	0	0	0	0	0	0	0	0	0	0
MS8	ACS-BN005-8	Canola	NS	A	2	0	0	0	0	0	0	0	0	0	0	0	0	0	0	0	0	0	0	0	0	1	0	0	1	0	0	0	0	0	0	0	0	0	0	0	0	0	0	0	0	0	0	0	0
MS8xRF3	ACS-BN005-8, ACS-BN003-6	Canola	S	A	2	0	0	0	0	0	0	0	0	0	0	0	0	0	0	0	0	0	0	0	0	1	0	0	1	0	0	0	0	0	0	0	0	0	0	0	0	0	0	0	0	0	0	0	0
OXY235	ACS-BN011-5	Canola	NS	NA	1	1	0	0	0	0	0	0	0	0	0	0	0	0	0	0	0	0	0	0	0	0	0	0	0	0	0	0	0	0	0	0	0	0	0	0	0	0	0	0	0	0	0	0	0
PHY14, PHY35		Canola	NS	NA	2	0	0	0	0	0	0	0	0	0	0	0	0	0	0	0	0	0	0	0	0	1	0	0	1	0	0	0	0	0	0	0	0	0	0	0	0	0	0	0	0	0	0	0	0
PHY23		Canola	NS	NA	2																					1			1
PHY36		Canola	NS	NA	2	0	0	0	0	0	0	0	0	0	0	0	0	0	0	0	0	0	0	0	0	1	0	0	1	0	0	0	0	0	0	0	0	0	0	0	0	0	0	0	0	0	0	0	0
RF1	ACS-BN001-4	Canola	NS	LLP	2	0	0	0	0	0	0	0	0	0	0	0	0	0	0	0	0	0	0	0	0	1	0	0	1	0	0	0	0	0	0	0	0	0	0	0	0	0	0	0	0	0	0	0	0
RF2	ACS-BN002-5	Canola	NS	LLP	2	0	0	0	0	0	0	0	0	0	0	0	0	0	0	0	0	0	0	0	0	1	0	0	1	0	0	0	0	0	0	0	0	0	0	0	0	0	0	0	0	0	0	0	0
RF3	ACS-BN003-6	Canola	NS	A	2	0	0	0	0	0	0	0	0	0	0	0	0	0	0	0	0	0	0	0	0	1	0	0	1	0	0	0	0	0	0	0	0	0	0	0	0	0	0	0	0	0	0	0	0
T45 (= HCN28 = ACS-BN008-2) (≠ Topas 19/2)	ACS-BN008-2	Canola	NS	A	1	1	0	0	0	0	0	0	0	0	0	0	0	0	0	0	0	0	0	0	0	0	0	0	0	0	0	0	0	0	0	0	0	0	0	0	0	0	0	0	0	0	0	0	0
Topas 19/2 (HCN92)	ACS-BN007-1	Canola	NS	LLP	2	1	0	0	0	0	0	0	0	0	0	0	0	0	0	0	0	0	0	0	0	0	0	0	0	0	0	0	0	1	0	0	0	0	0	0	0	0	0	0	0	0	0	0	0
Event 73496	DP-073496-4	Canola	NS	NA	1																																1
Mon88302	MON-88302-9	Canola	NS	NA	1																																1
MS8xRF3xGT73 (RT73)	ACS-BN005-8x ACS-BN003-6x MON-00073-7	Canola	S	A	3	0	0	0	0	0	0	0	0	0	0	1	0	0	0	0	0	0	0	0	0	1	0	0	1	0	0	0	0	0	0	0	0	0	0	0	0	0	0	0	0	0	0	0	0
HCR1 ( xT45)		Canola (polish canola)	NS	NA	1	1	0	0	0	0	0	0	0	0	0	0	0	0	0	0	0	0	0	0	0	0	0	0	0	0	0	0	0	0	0	0	0	0	0	0	0	0	0	0	0	0	0	0	0
ZSR500, ZSR502, ZSR503		Canola (polish canola)	NS	NA	0	0	0	0	0	0	0	0	0	0	0	0	0	0	0	0	0	0	0	0	0	0	0	0	0	0	0	0	0	0	0	0	0	0	0	0	0	0	0	0	0	0	0	0	0
CF156		Cauliflower	NS	NA	0
RM3-3, RM3-4, RM3-6		Chicory	NS	NA	3	0	0	0	0	0	0	0	0	0	0	0	0	0	0	0	0	0	0	0	0	1	0	0	1	0	0	0	0	1	0	0	0	0	0	0	0	0	0	0	0	0	0	0	0
87460	MON-87460	Maize	NS	NA	2	1	0	0	0	0	0	0	0	0	0	0	0	0	0	0	0	0	0	0	0	0	0	0	0	0	0	0	0	0	0	0	1	0	0	0	0	0	0	0	0	0	0	0	0
87460 x 89034 x 88017	MON-87460 x MON-89034-3 x MON-88017-3	Maize	S	NA	3	1	0	0	0	0	0	0	0	0	0	1	0	0	0	0	0	0	0	0	0	0	0	0	0	0	0	0	0	0	0	0	1	0	0	0	0	0	0	0	0	0	0	0	0
87460 x MON89034 x NK603	MON-87460 x MON89034-3 MON-00603-6	Maize	S	NA	3	1	0	0	0	0	0	0	0	0	0	1	0	0	0	0	0	0	0	0	0	0	0	0	0	0	0	0	0	0	0	0	1	0	0	0	0	0	0	0	0	0	0	0	0
87460 x NK603	MON-87460 x MON-00603-6	Maize	S	NA	2	1	0	0	0	0	0	0	0	0	0	0	0	0	0	0	0	0	0	0	0	0	0	0	0	0	0	0	0	0	0	0	1	0	0	0	0	0	0	0	0	0	0	0	0
88017	MON-88017-3	Maize	NS	A	2	1	0	0	0	0	0	0	0	0	0	0	0	0	0	0	0	0	0	0	0	0	0	0	0	0	0	0	0	0	0	0	1	0	0	0	0	0	0	0	0	0	0	0	0
176 (Bt 176) (b)	SYN-EV176-10	Maize	NS	LLP	3	1	0	0	0	0	0	0	0	0	0	0	0	0	0	0	0	0	1	1	0	0	0	0	0	0	0	0	0	0	0	0	0	0	0	0	0	0	0	0	0	0	0	0	0
3751IR		Maize	NS	NA	0
676, 678, 680	PH-000676-7	Maize	NS	NA	2	1	0	0	0	0	1	0	0	0	0	0	0	0	0	0	0	0	0	0	0	0	0	0	0	0	0	0	0	0	0	0	0	0	0	0	0	0	0	0	0	0	0	0	0
B16 (= DLL25)	DKB-897905-5	Maize	NS	NA	1	1	0	0	0	0	0	0	0	0	0	0	0	0	0	0	0	0	0	0	0	0	0	0	0	0	0	0	0	0	0	0	0	0	0	0	0	0	0	0	0	0	0	0	0
Bt10		Maize	NS	NA	1	1	0	0	0	0	0	0	0	0	0	0	0	0	0	0	0	0	0	0	0	0	0	0	0	0	0	0	0	0	0	0	0	0	0	0	0	0	0	0	0	0	0	0	0
Bt11	SYN-BT011-2	Maize	NS	A	1	1	0	0	0	0	0	0	0	0	0	0	0	0	0	0	0	0	0	0	0	0	0	0	0	0	0	0	0	0	0	0	0	0	0	0	0	0	0	0	0	0	0	0	0
Bt11xGA21	SYN-BT011-2xMON-00021-9	Maize	S	A	2	1	0	0	0	0	0	0	0	0	0	0	0	0	0	0	0	0	0	0	0	0	0	0	0	0	0	0	0	0	0	0	1	0	0	0	0	0	0	0	0	0	0	0	0
Bt11 x 59122	SYN-BT011-2 x DAS-59122-7	Maize	S	NA	3	1	0	0	0	0	0	0	0	0	0	0	0	0	0	0	0	0	0	0	0	0	0	0	0	0	0	0	0	0	0	0	0	0	0	1	0	0	0	0	1	0	0	0	0
Bt11 x 59122 x GA21	SYN-BT011-2 x DAS-59122-7 x MON-00021-9	Maize	S	NA	4	1	0	0	0	0	0	0	0	0	0	0	0	0	0	0	0	0	0	0	0	0	0	0	0	0	0	0	0	0	0	0	1	0	0	1	0	0	0	0	1	0	0	0	0
Bt11 x 59122 x MIR604	SYN-BT011-2 x DAS-59122-7 x SYN-IR604-5	Maize	S	NA	4	1	0	0	0	0	0	0	0	0	0	0	0	0	0	0	0	0	0	0	0	0	0	0	0	0	0	0	0	0	0	0	0	0	0	1	0	1	0	0	1	0	0	0	0
Bt11 x 59122 x MIR604 x GA21	SYN-BT011-2 x DAS-59122-7 x SYN-IR604-5 x MON-00021-9	Maize	S	NA	5	1	0	0	0	0	0	0	0	0	0	0	0	0	0	0	0	0	0	0	0	0	0	0	0	0	0	0	0	0	0	0	1	0	0	1	0	1	0	0	1	0	0	0	0
Bt11 x 59122 x MIR604 x TC1507	SYN-BT011-2 x DAS-59122-7 x SYN-IR604-5 x DAS-01507-1	Maize	S	NA	4	1	0	0	0	0	0	0	0	0	0	0	0	0	0	0	0	0	0	0	0	0	0	0	0	0	0	0	0	0	0	0	0	0	0	1	0	1	0	0	1	0	0	0	0
Bt11 x 59122 x MIR604 x TC1507 x GA21	SYN-BT011-2 x DAS-59122-7 x SYN-IR604-5 x DAS-01507-1 x MON-00021-9	Maize	S	NA	5	1	0	0	0	0	0	0	0	0	0	0	0	0	0	0	0	0	0	0	0	0	0	0	0	0	0	0	0	0	0	0	1	0	0	1	0	1	0	0	1	0	0	0	0
Bt11 x 59122 x TC1507	SYN-BT011-2 x DAS-59122-7 x DAS-01507-1	Maize	S	NA	3	1	0	0	0	0	0	0	0	0	0	0	0	0	0	0	0	0	0	0	0	0	0	0	0	0	0	0	0	0	0	0	0	0	0	1	0	0	0	0	1	0	0	0	0
Bt11 x 59122 x TC1507 x GA21	SYN-BT011-2 x DAS-59122-7 x DAS-01507-1 x MON-00021-9	Maize	S	NA	4	1	0	0	0	0	0	0	0	0	0	0	0	0	0	0	0	0	0	0	0	0	0	0	0	0	0	0	0	0	0	0	1	0	0	1	0	0	0	0	1	0	0	0	0
Bt11 x MIR162	SYN-BT011-2 x SYN-IR162-4	Maize	S	NA	2	1	0	0	0	0	0	0	0	0	0	0	0	0	0	0	0	0	0	0	0	0	0	0	0	0	0	0	0	0	0	0	0	0	0	1	0	0	0	0	0	0	0	0	0
Bt11 x MIR162 x GA21	SYN-BT011-2 x SYN-IR162-4 x MON-00021-9	Maize	S	NA	3	1	0	0	0	0	0	0	0	0	0	0	0	0	0	0	0	0	0	0	0	0	0	0	0	0	0	0	0	0	0	0	1	0	0	1	0	0	0	0	0	0	0	0	0
Bt11 x MIR162 x MIR604	SYN-BT011-2 x SYN-IR162-4 x SYN-IR604-5	Maize	S	NA	3	1	0	0	0	0	0	0	0	0	0	0	0	0	0	0	0	0	0	0	0	0	0	0	0	0	0	0	0	0	0	0	0	0	0	1	0	1	0	0	0	0	0	0	0
Bt11 x MIR162 x MIR604 x TC1507 x GA21	SYN-BT011-2 x SYN-IR162-4 x SYN-IR604-5 x DAS-01507-1 x MON-00021-9	Maize	S	NA	4	1	0	0	0	0	0	0	0	0	0	0	0	0	0	0	0	0	0	0	0	0	0	0	0	0	0	0	0	0	0	0	1	0	0	1	0	1	0	0	0	0	0	0	0
Bt11 x MIR162 x TC1507	SYN-BT011-2 x SYN-IR162-4 x DAS-01507-1	Maize	S	NA	2	1	0	0	0	0	0	0	0	0	0	0	0	0	0	0	0	0	0	0	0	0	0	0	0	0	0	0	0	0	0	0	0	0	0	1	0	0	0	0	0	0	0	0	0
BT11xMIR604		Maize	S	A	3	1	0	0	0	0	0	0	0	0	0	0	0	0	0	0	0	0	0	0	0	0	0	0	0	0	0	0	0	0	0	0	0	0	0	1	0	1	0	0	0	0	0	0	0
BT11xMIR604XGA21		Maize	S	A	4	1	0	0	0	0	0	0	0	0	0	0	0	0	0	0	0	0	0	0	0	0	0	0	0	0	0	0	0	0	0	0	1	0	0	1	0	1	0	0	0	0	0	0	0
Bt11 x MIR604 x TC1507	SYN-BT011-2 x SYN-IR604-5 x DAS-01507-1	Maize	S	NA	3	1	0	0	0	0	0	0	0	0	0	0	0	0	0	0	0	0	0	0	0	0	0	0	0	0	0	0	0	0	0	0	0	0	0	1	0	1	0	0	0	0	0	0	0
Bt11xMIR162X1507XGA21		Maize	S	NA	2	1	0	0	0	0	0	0	0	0	0	0	0	0	0	0	0	0	0	0	0	0	0	0	0	0	0	0	0	0	0	0	0	0	0	1	0	0	0	0	0	0	0	0	0
Bt11xMIR162XMIR604XGA21		Maize	S	NA	3	1	0	0	0	0	0	0	0	0	0	0	0	0	0	0	0	0	0	0	0	0	0	0	0	0	0	0	0	0	0	0	0	0	0	1	0	1	0	0	0	0	0	0	0
Bt11 x TC1507	SYN-BT011-2 x DAS-01507-1	Maize	S	NA	2	1	0	0	0	0	0	0	0	0	0	0	0	0	0	0	0	0	0	0	0	0	0	0	0	0	0	0	0	0	0	0	0	0	0	1	0	0	0	0	0	0	0	0	0
Bt11 x TC1507 x GA21	SYN-BT011-2 x DAS-01507-1 x MON-00021-9	Maize	S	NA	3	1	0	0	0	0	0	0	0	0	0	0	0	0	0	0	0	0	0	0	0	0	0	0	0	0	0	0	0	0	0	0	1	0	0	1	0	0	0	0	0	0	0	0	0
CBH-351	ACS-ZM004-3	Maize	NS	NA	1	1	0	0	0	0	0	0	0	0	0	0	0	0	0	0	0	0	0	0	0	0	0	0	0	0	0	0	0	0	0	0	0	0	0	0	0	0	0	0	0	0	0	0	0
DAS6275	DAS-06275-8	Maize	NS	NA	2	1	0	0	0	0	0	0	0	0	0	0	0	0	0	0	0	0	0	0	0	0	0	0	0	0	0	0	0	0	0	0	0	0	0	1	0	0	0	0	0	0	0	0	0
Event 32	DAS-59132-8	Maize	NS	NA	2	0	0	0	0	0	0	0	0	0	0	0	0	0	0	0	0	0	0	0	0	0	0	0	0	0	0	0	0	0	0	0	0	0	0	1	0	0	0	0	1	0	0	0	0
Event 3243M		Maize	NS	NA	1																																			1
Event 3272	SYN-E3272-5	Maize	NS	LLP	3	0	0	0	0	0	0	0	0	0	0	0	0	0	0	0	0	0	0	0	0	0	0	0	0	0	0	0	0	0	0	0	0	0	0	1	0	0	0	1	0	0	0	0	0
Event 3272 x Bt11	SYN-E3272-5x SYN-BT011-2	Maize	S	NA	4	1	0	0	0	0	0	0	0	0	0	0	0	0	0	0	0	0	0	0	0	0	0	0	0	0	0	0	0	0	0	0	0	0	0	1	0	0	0	1	0	0	0	0	0
Event 3272 x Bt11 x GA21	SYN-E3272-5x SYN-BT011-2x MON-00021-9	Maize	S	NA	5	1	0	0	0	0	0	0	0	0	0	0	0	0	0	0	0	0	0	0	0	0	0	0	0	0	0	0	0	0	0	0	1	0	0	1	0	0	0	1	0	0	0	0	0
Event 3272 x Bt11 x MIR604	SYN-E3272-5x SYN-BT011-2x SYN-IR604-5	Maize	S	NA	5	1	0	0	0	0	0	0	0	0	0	0	0	0	0	0	0	0	0	0	0	0	0	0	0	0	0	0	0	0	0	0	0	0	0	1	0	1	0	1	0	0	0	0	0
Event 3272 x Bt11 x GA21 x MIR604	SYN-E3272-5x SYN-BT011-2x MON-00021-9x SYN-IR604-5	Maize	S	NA	6	1	0	0	0	0	0	0	0	0	0	0	0	0	0	0	0	0	0	0	0	0	0	0	0	0	0	0	0	0	0	0	1	0	0	1	0	1	0	1	0	0	0	0	0
Event 3272 x GA21	SYN-E3272-5x MON-00021-9	Maize	S	NA	4	0	0	0	0	0	0	0	0	0	0	0	0	0	0	0	0	0	0	0	0	0	0	0	0	0	0	0	0	0	0	0	1	0	0	1	0	0	0	1	0	0	0	0	0
Event 3272 x MIR604	SYN-E3272-5x SYN-IR604-5	Maize	S	NA	4	0	0	0	0	0	0	0	0	0	0	0	0	0	0	0	0	0	0	0	0	0	0	0	0	0	0	0	0	0	0	0	0	0	0	1	0	1	0	1	0	0	0	0	0
Event 3272 x GA21 x MIR604	SYN-E3272-5x MON-00021-9x SYN-IR604-5	Maize	S	NA	5	0	0	0	0	0	0	0	0	0	0	0	0	0	0	0	0	0	0	0	0	0	0	0	0	0	0	0	0	0	0	0	1	0	0	1	0	1	0	1	0	0	0	0	0
Event 98140	DP-098140-6	Maize	NS	LLP	3	1	0	0	0	0	0	1	0	0	0	0	0	0	0	0	0	0	0	0	0	0	0	0	0	0	0	0	0	0	0	0	0	0	0	1	0	0	0	0	0	0	0	0	0
Event 98140 x 59122	DP-098140-6 x DAS-59122-7	Maize	S	NA	4	1	0	0	0	0	0	1	0	0	0	0	0	0	0	0	0	0	0	0	0	0	0	0	0	0	0	0	0	0	0	0	0	0	0	1	0	0	0	0	1	0	0	0	0
Event 98140 x TC1507	DP-098140-6 x DAS-01507-1	Maize	S	NA	3	1	0	0	0	0	0	1	0	0	0	0	0	0	0	0	0	0	0	0	0	0	0	0	0	0	0	0	0	0	0	0	0	0	0	1	0	0	0	0	0	0	0	0	0
Event 98140 x 59122 x TC1507	DP-098140-6 x DAS-59122-7 x DAS-01507-1	Maize	S	NA	4	1	0	0	0	0	0	1	0	0	0	0	0	0	0	0	0	0	0	0	0	0	0	0	0	0	0	0	0	0	0	0	0	0	0	1	0	0	0	0	1	0	0	0	0
GA21	MON-00021-9	Maize	NS	A	1	0	0	0	0	0	0	0	0	0	0	0	0	0	0	0	0	0	0	0	0	0	0	0	0	0	0	0	0	0	0	0	1	0	0	0	0	0	0	0	0	0	0	0	0
LY038	REN-00038-3	Maize	NS	NA	1	0	0	0	0	0	0	0	0	0	0	0	0	0	0	0	0	0	0	0	0	0	0	0	0	0	0	0	0	0	0	0	0	0	0	0	0	0	1	0	0	0	0	0	0
MIR162	SYN-IR162-4	Maize	NS	LLP	1	0	0	0	0	0	0	0	0	0	0	0	0	0	0	0	0	0	0	0	0	0	0	0	0	0	0	0	0	0	0	0	0	0	0	1	0	0	0	0	0	0	0	0	0
MIR162 x GA21	SYN-IR162-4 x MON-00021-9	Maize	S	NA	2	0	0	0	0	0	0	0	0	0	0	0	0	0	0	0	0	0	0	0	0	0	0	0	0	0	0	0	0	0	0	0	1	0	0	1	0	0	0	0	0	0	0	0	0
MIR162 x MIR604	SYN-IR162-4 x SYN-IR604-5	Maize	S	NA	2	0	0	0	0	0	0	0	0	0	0	0	0	0	0	0	0	0	0	0	0	0	0	0	0	0	0	0	0	0	0	0	0	0	0	1	0	1	0	0	0	0	0	0	0
MIR162 x MIR604 x GA21	SYN-IR162-4 x SYN-IR604-5 x MON-00021-9	Maize	S	NA	3	0	0	0	0	0	0	0	0	0	0	0	0	0	0	0	0	0	0	0	0	0	0	0	0	0	0	0	0	0	0	0	1	0	0	1	0	1	0	0	0	0	0	0	0
MIR162 x TC1507	SYN-IR162-4 x DAS-01507-1	Maize	S	NA	2	1	0	0	0	0	0	0	0	0	0	0	0	0	0	0	0	0	0	0	0	0	0	0	0	0	0	0	0	0	0	0	0	0	0	1	0	0	0	0	0	0	0	0	0
MIR162 x TC1507 x GA21	SYN-IR162-4 x DAS-01507-1 x MON-00021-9	Maize	S	NA	3	1	0	0	0	0	0	0	0	0	0	0	0	0	0	0	0	0	0	0	0	0	0	0	0	0	0	0	0	0	0	0	1	0	0	1	0	0	0	0	0	0	0	0	0
MIR604	SYN-IR604-5	Maize	NS	A	2	0	0	0	0	0	0	0	0	0	0	0	0	0	0	0	0	0	0	0	0	0	0	0	0	0	0	0	0	0	0	0	0	0	0	1	0	1	0	0	0	0	0	0	0
MIR604 x GA21	SYN-IR604-5 x MON-00021-9	Maize	S	NA	3	0	0	0	0	0	0	0	0	0	0	0	0	0	0	0	0	0	0	0	0	0	0	0	0	0	0	0	0	0	0	0	1	0	0	1	0	1	0	0	0	0	0	0	0
MIR604 x NK603	SYN-IR604-5 x MON-00603-6	Maize	S	NA	4	1	0	0	0	0	0	0	0	0	0	0	0	0	0	0	0	0	0	0	0	0	0	0	0	0	0	0	0	0	0	0	1	0	0	1	0	1	0	0	0	0	0	0	0
MIR604 x TC1507	SYN-IR604-5 x DAS-01507-1	Maize	S	NA	3	1	0	0	0	0	0	0	0	0	0	0	0	0	0	0	0	0	0	0	0	0	0	0	0	0	0	0	0	0	0	0	0	0	0	1	0	1	0	0	0	0	0	0	0
Mon80100	MON-80100	Maize	NS	NA	1	1	0	0	0	0	0	0	0	0	0	0	0	0	0	0	0	0	0	0	0	0	0	0	0	0	0	0	0	0	0	0	0	0	0	0	0	0	0	0	0	0	0	0	0
Mon802	MON-80200-7	Maize	NS	NA	1	1	0	0	0	0	0	0	0	0	0	0	0	0	0	0	0	0	0	0	0	0	0	0	0	0	0	0	0	0	0	0	0	0	0	0	0	0	0	0	0	0	0	0	0
Mon809	PH-MON809-2	Maize	NS	NA	1	1	0	0	0	0	0	0	0	0	0	0	0	0	0	0	0	0	0	0	0	0	0	0	0	0	0	0	0	0	0	0	0	0	0	0	0	0	0	0	0	0	0	0	0
Mon810	MON-00810-6	Maize	NS	A	1	1	0	0	0	0	0	0	0	0	0	0	0	0	0	0	0	0	0	0	0	0	0	0	0	0	0	0	0	0	0	0	0	0	0	0	0	0	0	0	0	0	0	0	0
Mon832		Maize	NS	NA	1	1	0	0	0	0	0	0	0	0	0	0	0	0	0	0	0	0	0	0	0	0	0	0	0	0	0	0	0	0	0	0	0	0	0	0	0	0	0	0	0	0	0	0	0
Mon863	MON-00863-5	Maize	NS	A	2	1	0	0	0	1	0	0	0	0	0	0	0	0	0	0	0	0	0	0	0	0	0	0	0	0	0	0	0	0	0	0	0	0	0	0	0	0	0	0	0	0	0	0	0
MON863xMON810	MON-00863-5xMON-00810-6	Maize	S	A	2	1	0	0	0	1	0	0	0	0	0	0	0	0	0	0	0	0	0	0	0	0	0	0	0	0	0	0	0	0	0	0	0	0	0	0	0	0	0	0	0	0	0	0	0
MON863xNK603	MON-00863-5xMON-00603-6	Maize	S	A	3	1	0	0	0	1	0	0	0	0	0	0	0	0	0	0	0	0	0	0	0	0	0	0	0	0	0	0	0	0	0	0	1	0	0	0	0	0	0	0	0	0	0	0	0
MON863xNK603xMON810	MON-00863-5xMON-00603-6xMON-00810-6	Maize	S	A	3	1	0	0	0	1	0	0	0	0	0	0	0	0	0	0	0	0	0	0	0	0	0	0	0	0	0	0	0	0	0	0	1	0	0	0	0	0	0	0	0	0	0	0	0
MS3	ACS-ZM001-9	Maize	NS	NA	3	1	0	0	0	0	0	0	0	0	0	0	0	0	0	0	0	0	0	0	1	0	0	0	1	0	0	0	0	0	0	0	0	0	0	0	0	0	0	0	0	0	0	0	0
MS6	ACS-ZM005-4	Maize	NS	NA	3	1	0	0	0	0	0	0	0	0	0	0	0	0	0	0	0	1	0	0	0	0	0	0	1	0	0	0	0	0	0	0	0	0	0	0	0	0	0	0	0	0	0	0	0
NK603	MON-00603-6	Maize	NS	A	2	1	0	0	0	0	0	0	0	0	0	0	0	0	0	0	0	0	0	0	0	0	0	0	0	0	0	0	0	0	0	0	1	0	0	0	0	0	0	0	0	0	0	0	0
NK603 x T25	MON-00603-6 x ACS-ZM003-2	Maize	S	NA	2	1	0	0	0	0	0	0	0	0	0	0	0	0	0	0	0	0	0	0	0	0	0	0	0	0	0	0	0	0	0	0	1	0	0	0	0	0	0	0	0	0	0	0	0
T14	ACS-ZM002-1,	Maize	NS	NA	1	1	0	0	0	0	0	0	0	0	0	0	0	0	0	0	0	0	0	0	0	0	0	0	0	0	0	0	0	0	0	0	0	0	0	0	0	0	0	0	0	0	0	0	0
T25	ACS-ZM003-2	Maize	NS	A	1	1	0	0	0	0	0	0	0	0	0	0	0	0	0	0	0	0	0	0	0	0	0	0	0	0	0	0	0	0	0	0	0	0	0	0	0	0	0	0	0	0	0	0	0
TC1507	DAS-01507-1	Maize	NS	A	2	1	0	0	0	0	0	0	0	0	0	0	0	0	0	0	0	0	0	0	0	0	0	0	0	0	0	0	0	0	0	0	0	0	0	1	0	0	0	0	0	0	0	0	0
TC1507 x 59122 x MON810 x MIR604 x NK603	DAS-01507-1 x DAS-59122-7 x MON-00810-6 x SYN-IR604-5 x MON-00603-6	Maize	S	NA	5	1	0	0	0	0	0	0	0	0	0	0	0	0	0	0	0	0	0	0	0	0	0	0	0	0	0	0	0	0	0	0	1	0	0	1	0	1	0	0	1	0	0	0	0
TC1507 x 59122 x MON810	DAS-01507-1 x DAS-59122-7 x MON-00810-6	Maize	S	NA	3	1	0	0	0	0	0	0	0	0	0	0	0	0	0	0	0	0	0	0	0	0	0	0	0	0	0	0	0	0	0	0	0	0	0	1	0	0	0	0	1	0	0	0	0
TC1507 x 59122 x MON810 x NK603	DAS-01507-1 x DAS-59122-7 x MON-00810-6 x MON-00603-6	Maize	S	NA	4	1	0	0	0	0	0	0	0	0	0	0	0	0	0	0	0	0	0	0	0	0	0	0	0	0	0	0	0	0	0	0	1	0	0	1	0	0	0	0	1	0	0	0	0
TC1507 x 59122 x 88017	DAS-01507-1 x DAS-59122-7 x MON-88017-3	Maize	S	NA	4	1	0	0	0	0	0	0	0	0	0	0	0	0	0	0	0	0	0	0	0	0	0	0	0	0	0	0	0	0	0	0	1	0	0	1	0	0	0	0	1	0	0	0	0
TC1507 x 88017	DAS-01507-1 x MON-88017-3	Maize	S	NA	3	1	0	0	0	0	0	0	0	0	0	0	0	0	0	0	0	0	0	0	0	0	0	0	0	0	0	0	0	0	0	0	1	0	0	1	0	0	0	0	0	0	0	0	0
TC1507 x GA21	DAS-01507-1 x MON-00021-9	Maize	S	NA	3	1	0	0	0	0	0	0	0	0	0	0	0	0	0	0	0	0	0	0	0	0	0	0	0	0	0	0	0	0	0	0	1	0	0	1	0	0	0	0	0	0	0	0	0
TC1507 x MIR604 x NK603	DAS-01507-1 x SYN-IR604-5 x MON-00603-6	Maize	S	NA	4	1	0	0	0	0	0	0	0	0	0	0	0	0	0	0	0	0	0	0	0	0	0	0	0	0	0	0	0	0	0	0	1	0	0	1	0	1	0	0	0	0	0	0	0
TC1507 x Mon810	DAS-01507-1 x MON-00810-6	Maize	S	NA	2	1	0	0	0	0	0	0	0	0	0	0	0	0	0	0	0	0	0	0	0	0	0	0	0	0	0	0	0	0	0	0	0	0	0	1	0	0	0	0	0	0	0	0	0
TC1507 x Mon810 x NK603	DAS-01507-1 x MON-00810-6 x MON-00603-6	Maize	S	NA	3	1	0	0	0	0	0	0	0	0	0	0	0	0	0	0	0	0	0	0	0	0	0	0	0	0	0	0	0	0	0	0	1	0	0	1	0	0	0	0	0	0	0	0	0
1507x59122	DAS-01507-1 x DAS-59122-7	Maize	S	A	3	1	0	0	0	0	0	0	0	0	0	0	0	0	0	0	0	0	0	0		0	0	0	0	0	0	0	0	0	0	0	0	0	0	1	0	0	0	0	1	0	0	0	0
1507xNK603	DAS-01507-1xMON00603-6	Maize	S	A	4	1	0	0	0	0	0	0	0	0	0	0	0	0	0	0	0	0	0	0	0	0	0	0	0	0	0	0	0	0	0	0	1	0	0	1	0	0	0	0	1	0	0	0	0
59122	DAS-59122-7	Maize	NS	A	3	1	0	0	0	0	0	0	0	0	0	0	0	0	0	0	0	0	0	0	0	0	0	0	0	0	0	0	0	0	0	0	0	0	0	1	0	0	0	0	1	0	0	0	0
59122x1507xNk603x	DAS-59122-7xDAS01507xMON00603-6	Maize	S	A	4	1	0	0	0	0	0	0	0	0	0	0	0	0	0	0	0	0	0	0	0	0	0	0	0	0	0	0	0	0	0	0	1	0	0	1	0	0	0	0	1	0	0	0	0
59122 x GA21	DAS-59122-7 x MON-00021-9	Maize	S	NA	4	1	0	0	0	0	0	0	0	0	0	0	0	0	0	0	0	0	0	0	0	0	0	0	0	0	0	0	0	0	0	0	1	0	0	1	0	0	0	0	1	0	0	0	0
59122xNK603	DAS-59122-7xMON00603-6	Maize	S	A	4	1	0	0	0	0	0	0	0	0	0	0	0	0	0	0	0	0	0	0	0	0	0	0	0	0	0	0	0	0	0	0	1	0	0	1	0	0	0	0	1	0	0	0	0
59122 x MIR604	DAS-59122-7 x SYN-IR604-5	Maize	S	NA	4	1	0	0	0	0	0	0	0	0	0	0	0	0	0	0	0	0	0	0	0	0	0	0	0	0	0	0	0	0	0	0	0	0	0	1	0	1	0	0	1	0	0	0	0
59122 x MIR604 x GA21	DAS-59122-7 x SYN-IR604-5 x MON-00021-9	Maize	S	NA	5	1	0	0	0	0	0	0	0	0	0	0	0	0	0	0	0	0	0	0	0	0	0	0	0	0	0	0	0	0	0	0	1	0	0	1	0	1	0	0	1	0	0	0	0
59122 x MIR604 x TC1507	DAS-59122-7 x SYN-IR604-5 x DAS-01507-1	Maize	S	NA	4	1	0	0	0	0	0	0	0	0	0	0	0	0	0	0	0	0	0	0	0	0	0	0	0	0	0	0	0	0	0	0	0	0	0	1	0	1	0	0	1	0	0	0	0
59122 x MIR604 x TC1507 x GA21	DAS-59122-7 x SYN-IR604-5 x DAS-01507-1 x MON-00021-9	Maize	S	NA	5	1	0	0	0	0	0	0	0	0	0	0	0	0	0	0	0	0	0	0	0	0	0	0	0	0	0	0	0	0	0	0	1	0	0	1	0	1	0	0	1	0	0	0	0
59122 x MON810	DAS-59122-7 x MON-00810-6	Maize	S	NA	3	1	0	0	0	0	0	0	0	0	0	0	0	0	0	0	0	0	0	0	0	0	0	0	0	0	0	0	0	0	0	0	0	0	0	1	0	0	0	0	1	0	0	0	0
59122 x MON810 x NK603	DAS-59122-7 x MON-00810-6 x MON-00603-6	Maize	S	NA	4	1	0	0	0	0	0	0	0	0	0	0	0	0	0	0	0	0	0	0	0	0	0	0	0	0	0	0	0	0	0	0	1	0	0	1	0	0	0	0	1	0	0	0	0
59122 x 88017	DAS-59122-7 x MON-88017-3	Maize	S	NA	4	1	0	0	0	0	0	0	0	0	0	0	0	0	0	0	0	0	0	0	0	0	0	0	0	0	0	0	0	0	0	0	1	0	0	1	0	0	0	0	1	0	0	0	0
59122 x TC1507 x GA21	DAS-59122-7 x DAS-01507-1 x MON-00021-9	Maize	S	NA	4	1	0	0	0	0	0	0	0	0	0	0	0	0	0	0	0	0	0	0	0	0	0	0	0	0	0	0	0	0	0	0	1	0	0	1	0	0	0	0	1	0	0	0	0
89034	MON-89034-3	Maize	NS	A	2	1	0	0	0	0	0	0	0	0	0	1	0	0	0	0	0	0	0	0	0	0	0	0	0	0	0	0	0	0	0	0	0	0	0	0	0	0	0	0	0	0	0	0	0
89034x88017	MON-89034-3xMON-88017-3	Maize	S	A	3	1	0	0	0	0	0	0	0	0	0	1	0	0	0	0	0	0	0	0	0	0	0	0	0	0	0	0	0	0	0	0	1	0	0	0	0	0	0	0	0	0	0	0	0
89034 x 59122	MON-89034-3 x DAS-59122-7	Maize	S	NA	4	1	0	0	0	0	0	0	0	0	0	1	0	0	0	0	0	0	0	0	0	0	0	0	0	0	0	0	0	0	0	0	0	0	0	1	0	0	0	0	1	0	0	0	0
89034 x 59122 x 88017	MON-89034-3 x DAS-59122-7 x MON-88017-3	Maize	S	NA	5	1	0	0	0	0	0	0	0	0	0	1	0	0	0	0	0	0	0	0	0	0	0	0	0	0	0	0	0	0	0	0	1	0	0	1	0	0	0	0	1	0	0	0	0
89034xNK603	MON-89034-3xMON-00603-6	Maize	S	A	3	1	0	0	0	0	0	0	0	0	0	1	0	0	0	0	0	0	0	0	0	0	0	0	0	0	0	0	0	0	0	0	1	0	0	0	0	0	0	0	0	0	0	0	0
89034 x TC1507	MON-89034-3 x DAS-01507-1	Maize	S	NA	3	1	0	0	0	0	0	0	0	0	0	1	0	0	0	0	0	0	0	0	0	0	0	0	0	0	0	0	0	0	0	0	0	0	0	1	0	0	0	0	0	0	0	0	0
89034 x TC1507 x 59122	MON-89034-3 x DAS-01507-1 x DAS-59122-7	Maize	S	NA	4	1	0	0	0	0	0	0	0	0	0	1	0	0	0	0	0	0	0	0	0	0	0	0	0	0	0	0	0	0	0	0	0	0	0	1	0	0	0	0	1	0	0	0	0
89034 x TC1507 x 88017	MON-89034-3 x DAS-01507-1 x MON-88017-3	Maize	S	NA	4	1	0	0	0	0	0	0	0	0	0	1	0	0	0	0	0	0	0	0	0	0	0	0	0	0	0	0	0	0	0	0	1	0	0	1	0	0	0	0	0	0	0	0	0
89034x1507xNK603		Maize	S	A	3	1	0	0	0	0	0	0	0	0	0	1	0	0	0	0	0	0	0	0	0	0	0	0	0	0	0	0	0	0	0	0	0	0	0	1	0	0	0	0	0	0	0	0	0
89034x1507xMON88017x59122		Maize	S	A	5	1	0	0	0	0	0	0	0	0	0	1	0	0	0	0	0	0	0	0	0	0	0	0	0	0	0	0	0	0	0	0	1	0	0	1	0	0	0	0	1	0	0	0	0
DBT418	DKB-89614-9	Maize	S	NA	2	1	0	0	0	0	0	0	0	0	0	0	0	0	0	0	0	0	0	0	0	0	0	0	0	0	0	0	0	0	0	0	0	0	1	0	0	0	0	0	0	0	0	0	0
DLL25-DK566		Maize	S	NA	0
GA21xMIR604	MON-00021-9xSYN-IR604-5	Maize	S	A	3	0	0	0	0	0	0	0	0	0	0	0	0	0	0	0	0	0	0	0	0	0	0	0	0	0	0	0	0	0	0	0	1	0	0	1	0	1	0	0	0	0	0	0	0
GA21xMON810	MON00021-9xMON-00810-6	Maize	S	LLP	2	1	0	0	0	0	0	0	0	0	0	0	0	0	0	0	0	0	0	0	0	0	0	0	0	0	0	0	0	0	0	0	1	0	0	0	0	0	0	0	0	0	0	0	0
MON810xLY038	MON-00810-6xREN-00038-3	Maize	S	NA	2	1	0	0	0	0	0	0	0	0	0	0	0	0	0	0	0	0	0	0	0	0	0	0	0	0	0	0	0	0	0	0	0	0	0	0	0	0	1	0	0	0	0	0	0
MON810xMON88017	MON-00810-6xMON-88017-3	Maize	S	A	2	1	0	0	0	0	0	0	0	0	0	0	0	0	0	0	0	0	0	0	0	0	0	0	0	0	0	0	0	0	0	0	1	0	0	0	0	0	0	0	0	0	0	0	0
MON810xNK603	MON-00810-6xMON-00603-6	Maize	S	A	2	1	0	0	0	0	0	0	0	0	0	0	0	0	0	0	0	0	0	0	0	0	0	0	0	0	0	0	0	0	0	0	1	0	0	0	0	0	0	0	0	0	0	0	0
MON810xT25	MON-00810-6xACS-ZM003-2	Maize	S	NA	1	1	0	0	0	0	0	0	0	0	0	0	0	0	0	0	0	0	0	0	0	0	0	0	0	0	0	0	0	0	0	0	0	0	0	0	0	0	0	0	0	0	0	0	0
Event 5307		Maize	NS	NA	1	0	0	0	0	0	0	0	0	0	0	0	0	0	0	0	0	0	0	0	0	0	0	0	0	0	0	0	0	0	0	0	0	0	0	1	0	0	0	0	0	0	0	0	0
MON87427	MON-87427-7	Maize	NS	NA	1	1
DAS-40278-9	DAS-40278-9	Maize	NS	NA	1																																			1
HCEM485		Maize	NS	NA	0
32138	DP-32138-1	Maize	NS	NA	0
BVLA430101		Maize	NS	NA	0
757	MON-00531-6 (MON-00757-7)	Cotton	NS	NA	2	1	0	0	0	0	0	0	0	1	0	0	0	0	0	0	0	0	0	0	0	0	0	0	0	0	0	0	0	0	0	0	0	0	0	0	0	0	0	0	0	0	0	0	0
1076	MON-00531-6 (MON-00757-7)	Cotton	NS	NA	2	1	0	0	0	0	0	0	0	1	0	0	0	0	0	0	0	0	0	0	0	0	0	0	0	0	0	0	0	0	0	0	0	0	0	0	0	0	0	0	0	0	0	0	0
1849		Cotton	NS	NA	0
88913	MON-88913-8	Cotton	NS	LLP	5	1	1	0	0	0	0	0	0	0	0	0	1	1	1	0	0	0	0	0	0	0	0	0	0	0	0	0	0	0	0	0	0	0	0	0	0	0	0	0	0	0	0	0	0
1445, 1698	MON-01445-2	Cotton	NS	A	2	1	0	0	0	0	0	0	0	0	0	1	0	0	0	0	0	0	0	0	0	0	0	0	0	0	0	0	0	0	0	0	0	0	0	0	0	0	0	0	0	0	0	0	0
19-51A	DD-01951A-7	Cotton	NS	NA	0
281-24-236	DAS-24236-5	Cotton	NS	A	2	0	0	0	0	0	0	0	0	0	0	0	0	0	0	0	0	0	0	0	0	0	0	0	0	0	1	0	0	0	0	0	0	0	0	1	0	0	0	0	0	0	0	0	0
3006-210-23	DAS-21023-5	Cotton	NS	A	2	0	0	0	0	0	0	0	0	0	0	0	0	0	0	0	0	0	0	0	0	0	0	0	0	0	1	0	0	0	0	0	0	0	0	1	0	0	0	0	0	0	0	0	0
31807, 31808, 31707, 31803 and 42317		Cotton	NS	NA	3	1	0	0	0	0	0	0	0	0	0	0	0	0	0	0	0	0	0	0	0	0	0	0	0	1	1	0	0	0	0	0	0	0	0	0	0	0	0	0	0	0	0	0	0
31807 x 31808		Cotton	S	NA	3	1	0	0	0	0	0	0	0	0	0	0	0	0	0	0	0	0	0	0	0	0	0	0	0	1	1	0	0	0	0	0	0	0	0	0	0	0	0	0	0	0	0	0	0
BG4740		Cotton	NS	NA	0
BXN, 10211, 10215, 10222, 10224		Cotton	NS	NA	1	1	0	0	0	0	0	0	0	0	0	0	0	0	0	0	0	0	0	0	0	0	0	0	0	0	0	0	0	0	0	0	0	0	0	0	0	0	0	0	0	0	0	0	0
China cotton 1		Cotton	NS	NA	0
China cotton 2		Cotton	NS	NA	0
China cotton 3		Cotton	NS	NA	0
COT 102	SYN-IR102-7	Cotton	NS	NA	2	0	0	0	0	0	0	0	0	0	0	0	0	0	0	0	0	0	0	0	0	0	0	0	0	0	0	0	0	0	0	0	0	1	0	0	1	0	0	0	0	0	0	0	0
Event 1		Cotton	NS	NA	1	1	0	0	0	0	0	0	0	0	0	0	0	0	0	0	0	0	0	0	0	0	0	0	0	0	0	0	0	0	0	0	0	0	0	0	0	0	0	0	0	0	0	0	0
G4740		Cotton	NS	NA	0
GHB614	BCS-GH002-5	Cotton	NS	A	1	0	0	0	0	0	0	0	0	0	0	0	0	0	0	0	0	0	0	0	0	0	0	0	0	0	0	0	0	0	0	0	0	0	0	0	0	0	0	0	0	0	0	1	0
LLcotton25	ACS-GH001-3	Cotton	NS	A	1	1	0	0	0	0	0	0	0	0	0	0	0	0	0	0	0	0	0	0	0	0	0	0	0	0	0	0	0	0	0	0	0	0	0	0	0	0	0	0	0	0	0	0	0
MON 531	MON-00531-6 (MON-00757-7)	Cotton	NS	A	2	1	0	0	0	0	0	0	0	1	0	0	0	0	0	0	0	0	0	0	0	0	0	0	0	0	0	0	0	0	0	0	0	0	0	0	0	0	0	0	0	0	0	0	0
MON88937		Cotton	NS	NA	1	1
15985 (DB50xMON531)	MON-15985-7	Cotton	S	A	1	1	0	0	0	0	0	0	0	0	0	0	0	0	0	0	0	0	0	0	0	0	0	0	0	0	0	0	0	0	0	0	0	0	0	0	0	0	0	0	0	0	0	0	0
15985x1445	MON-15985-7xMON-01445-2	Cotton	S	A	2	1	0	0	0	0	0	0	0	0	0	1	0	0	0	0	0	0	0	0	0	0	0	0	0	0	0	0	0	0	0	0	0	0	0	0	0	0	0	0	0	0	0	0	0
15985x88913	MON-15985-7xMON-88913-8	Cotton	S	NA	4	1	0	0	0	0	0	0	0	0	0	0	1	1	1	0	0	0	0	0	0	0	0	0	0	0	0	0	0	0	0	0	0	0	0	0	0	0	0	0	0	0	0	0	0
15985 (DB50xMON531) x GHB614	MON-15985-7x BCS-GH002-5	Cotton	S	NA	2	1	0	0	0	0	0	0	0	0	0	0	0	0	0	0	0	0	0	0	0	0	0	0	0	0	0	0	0	0	0	0	0	0	0	0	0	0	0	0	0	0	0	1	0
15985 (DB50xMON531) x GHB614 x LLcotton25	MON-15985-7x BCS-GH002-5x ACS-GH001-3	Cotton	S	NA	2	1	0	0	0	0	0	0	0	0	0	0	0	0	0	0	0	0	0	0	0	0	0	0	0	0	0	0	0	0	0	0	0	0	0	0	0	0	0	0	0	0	0	1	0
3006-210-23x281-24-236	DAS-21023-5xDAS-24236-5	Cotton	S	A	2	0	0	0	0	0	0	0	0	0	0	0	0	0	0	0	0	0	0	0	0	0	0	0	0	0	0	1	0	0	0	0	0	0	0	1	0	0	0	0	0	0	0	0	0
3006-210-23x281-24-236x1445	DAS-21023-5xDAS-24236-5xMON-01445-2	Cotton	S	NA	4	1	0	0	0	0	0	0	0	0	0	1	0	0	0	0	0	0	0	0	0	0	0	0	0	0	0	1	0	0	0	0	0	0	0	1	0	0	0	0	0	0	0	0	0
3006-210-23x281-24-236x88913	DAS-21023-5xDAS-24236-5xMON88913	Cotton	S	NA	6	1	0	0	0	0	0	0	0	0	0	0	1	1	1	0	0	0	0	0	0	0	0	0	0	0	0	1	0	0	0	0	0	0	0	1	0	0	0	0	0	0	0	0	0
MON531xMON1445	MON-00531-6xMON-01445-2	Cotton	S	A	3	1	0	0	0	0	0	0	0	1	0	1	0	0	0	0	0	0	0	0	0	0	0	0	0	0	0	0	0	0	0	0	0	0	0	0	0	0	0	0	0	0	0	0	0
GBH119xT304-40		Cotton	S	NA	3	1	0	0	0	0	0	0	0	0	0	0	0	0	0	0	0	0	0	0	0	0	0	0	0	0	0	0	0	0	0	0	0	0	0	0	0	0	0	0	0	0	0	0	0
GK12		Cotton	NS	NA	0
LLcotton25xMON15985	ACS-GH001-3xMON-15985-7	Cotton	S	NA	1	1
T304-40, T303-3	BCS- GH004-7	Cotton	NS	NA	2	1	0	0	0	0	0	0	0	0	0	0	0	0	0	0	0	0	0	0	0	0	0	0	0	0	0	0	0	0	0	0	0	0	0	0	0	0	0	0	0	0	0	0	0
MXB-13		Cotton	NS	NA	2																										1									1
COT 67B	SYN-IR67B-1	cotton	NS	NA	2	0	0	0	0	0	0	0	0	0	0	0	0	0	0	0	0	0	0	0	0	0	0	0	0	0	0	0	0	0	0	0	0	1	0	0	1	0	0	0	0	0	0	0	0
GHB-119	BCS-GH005-8	Cotton	NS	NA	3	1	0	0	0	0	0	0	0	0	0	0	0	0	0	0	0	0	0	0	0	0	0	0	0	0	0	0	0	0	0	0	0	0	0	0	0	0	0	0	0	0	0	0	0
COT 102 x COT 67B	SYN-IR102-7x SYN-IR67B-1	Cotton	S	NA	2	0	0	0	0	0	0	0	0	0	0	0	0	0	0	0	0	0	0	0	0	0	0	0	0	0	0	0	0	0	0	0	0	1	0	0	1	0	0	0	0	0	0	0	0
COT 102 x COT 67B x MON88913	SYN-IR102-7x SYN-IR67B-1x MON-88913-8	Cotton	S	NA	7	1	1	0	0	0	0	0	0	0	0	0	1	1	1	0	0	0	0	0	0	0	0	0	0	0	0	0	0	0	0	0	0	1	0	0	1	0	0	0	0	0	0	0	0
GFM Cry1A	GTL-GFM311-7	Cotton	NS	NA	0
GHB614 x LLcotton25	BCS-GH002-5x ACS-GH001-3	Cotton	S	NA	2	1	0	0	0	0	0	0	0	0	0	0	0	0	0	0	0	0	0	0	0	0	0	0	0	0	0	0	0	0	0	0	0	0	0	0	0	0	0	0	0	0	0	1	0
GHB614 x GBH119xT304-40	BCS-GH002-5x BCS-GH004-7x BCS-GH005-8	Cotton	S	NA	4	1	0	0	0	0	0	0	0	0	0	0	0	0	0	0	0	0	0	0	0	0	0	0	0	0	0	0	0	0	0	0	0	0	0	0	0	0	0	0	0	0	0	1	0
MLS9124		Cotton	NS	NA	0
SGK321		Cotton	NS	NA	0
BNLA-601		Cotton	NS	NA	0
ASR368		Creeping bentgrass	NS	NA	2	1	0	0	0	0	0	0	0	0	0	0	0	0	0	0	0	0	0	0	0	0	0	0	0	0	0	0	0	0	0	0	1	0	0	0	0	0	0	0	0	0	0	0	0
ATBT04-27, ATBT04-36	NMK-89367-8, NMK-89279-1	Creeping bentgrass	NS	NA	2	1	0	0	0	0	0	0	0	0	0	0	0	0	0	0	0	0	0	0	0	1	0	0	0	0	0	0	0	0	0	0	0	0	0	0	0	0	0	0	0	0	0	0	0
FP967	CDC-FL001-2	Flax	NS	NA	1	0	0	0	0	0	0	0	0	0	0	0	0	0	0	0	0	0	0	0	0	0	0	0	0	0	0	0	0	1	0	0	0	0	0	0	0	0	0	0	0	0	0	0	0
A, B		Melon	NS	NA	1	0	0	0	0	0	0	0	0	0	0	0	0	0	0	0	0	0	0	0	0	0	0	0	0	0	0	0	0	1	0	0	0	0	0	0	0	0	0	0	0	0	0	0	0
Prince Melon		Melon	NS	NA	0
55-1	CUH-CP551-8	Papaya	NS	NA	2	1	0	0	0	0	0	0	0	0	0	0	0	0	0	0	0	0	0	0	0	0	0	0	0	0	0	0	0	1		0	0	0	0	0	0	0	0	0	0	0	0	0	0
63-1	CUHCP631-7	Papaya	NS	NA	2	1	0	0	0	0	0	0	0	0	0	0	0	0	0	0	0	0	0	0	0	0	0	0	0	0	0	0	0	1		0	0	0	0	0	0	0	0	0	0	0	0	0	0
Huanong 1 (Nr. 308)		Papaya	NS	NA	1	1
X17-2	UFL-X17CP-6	Papaya	NS	NA	1	1
ATBT04-6, ATBT04-27,ATBT04-30, ATBT04-31, ATBT04-36, SPBTO2-5, SPBTO2-7	NMK-89761-6, NMK-89613-2, NMK-89170-9	Potato	NS	NA	1	1	0	0	0	0	0	0	0	0	0	0	0	0	0	0	0	0	0	0	0	0	0	0	0	0	0	0	0	0	0	0	0	0	0	0	0	0	0	0	0	0	0	0	0
BT6, BT10, BT12, BT16, BT17, BT18, BT23	NMK-89812-3, NMK-89175-5, NMK-89601-8, NMK-89167-6, NMK-89593-9, NMK-89906-7, NMK-89675-1	Potato	NS	NA	1	1	0	0	0	0	0	0	0	0	0	0	0	0	0	0	0	0	0	0	0	0	0	0	0	0	0	0	0	0	0	0	0	0	0	0	0	0	0	0	0	0	0	0	0
EH92-527-1	BPS-25271-9	Potato	NS	A	1	0	0	0	0	0	0	0	0	0	0	0	0	0	0	0	0	0	0	0	0	0	0	0	0	0	0	0	0	1	0	0	0	0	0	0	0	0	0	0	0	0	0	0	0
RBMT21-129 (RBMT21-152), RBMT21-350	NMK-89684-1, NMK-89185-6	Potato	S	NA	4	0	0	0	0	0	0	0	0	0	0	1	0	0	0	0	0	0	0	0	0	1	1	0	0	0	0	0	0	1	0	0	0	0	0	0	0	0	0	0	0	0	0	0	0
RBMT22-082 (RBMT22-186, RBMT22-238, RBMT22-262)	NMK-89896-6	Potato	S	NA	2	0	0	0	0	0	0	0	0	0	0	1	0	0	0	0	0	0	0	0	0	1	0	0	0	0	0	0	0	0	0	0	0	0	0	0	0	0	0	0	0	0	0	0	0
SEMT15-02, SEMT15-07, SEMT15-15	NMK-89935-9, NMK-89930-4	Potato	S	NA	3	0	0	0	0	0	0	0	0	0	0	1	0	0	0	0	0	0	0	0	0	1	0	0	0	0	0	0	0	1	0	0	0	0	0	0	0	0	0	0	0	0	0	0	0
SPBT02-5	NMK-89576-1	Potato	NS	NA	1	1	0	0	0	0	0	0	0	0	0	0	0	0	0	0	0	0	0	0	0	0	0	0	0	0	0	0	0	0	0	0	0	0	0	0	0	0	0	0	0	0	0	0	0
SPBT02-7	NMK-89724-5	Potato	NS	NA	1	1	0	0	0	0	0	0	0	0	0	0	0	0	0	0	0	0	0	0	0	0	0	0	0	0	0	0	0	0	0	0	0	0	0	0	0	0	0	0	0	0	0	0	0
tBK50-13		Potato	NS	NA	0
tBK50-66		Potato	NS	NA	0
AM04-1020	BPS-A1020-5	Potato	NS	NA	2																													1
AV43-6-G7	AVE436G7-1	Potato	NS	NA	1	0	0	0	0	0	0	0	0	0	0	0	0	0	0	0	0	0	0	0	0	0	0	0	0	0	0	0	0	0	0	0	0	0	0	0	0	0	0	0	0	0	0	0	0
1210amk		Potato	NS	NA	1	1
2904/1 kgs		Potato	NS	NA	1	1
HLMT15-15 , HLMT15-3, HLMT15-46		Potato	S	NA	1	1
RBMT15-101 , HLMT15-3, HLMT15-46	NMK-89653-6	Potato	S	NA	1	1
730, 1107, 1316, 1702, 1708, 1763		Rice	NS	NA	0
Bt63 (Shanyou, JinYou)		Rice	NS	NA	1	0	0	0	0	0	0	0	0	0	0	0	0	0	0	0	0	0	0	0	0	0	0	0	0	0	0	0	0	0	0	0	1	0	0	0	0	0	0	0	0	0	0	0	0
G2-59, G2-70, G2-138		Rice	NS	NA	0
KA130		Rice	NS	NA	0
Kinuhikari 1		Rice	NS	NA	0
Kinuhikari 2		Rice	NS	NA	0
KMD1 (Kemingdao 1)		Rice	NS	NA	4	1																												1						1
LL06	ACS-OS001-4	Rice	NS	NA	1	1	0	0	0	0	0	0	0	0	0	0	0	0	0	0	0	0	0	0	0	0	0	0	0	0	0	0	0	0	0	0	0	0	0	0	0	0	0	0	0	0	0	0	0
LL601	BCS-OS003-7	Rice	NS	NA	1	1	0	0	0	0	0	0	0	0	0	0	0	0	0	0	0	0	0	0	0	0	0	0	0	0	0	0	0	0	0	0	0	0	0	0	0	0	0	0	0	0	0	0	0
LL62	ACS-OS002-5	Rice	NS	LLP	1	1	0	0	0	0	0	0	0	0	0	0	0	0	0	0	0	0	0	0	0	0	0	0	0	0	0	0	0	0	0	0	0	0	0	0	0	0	0	0	0	0	0	0	0
GM II- Youming86		Rice	NS	NA	1	1
Event 11586 (Golden Rice)		Rice	NS	NA	0
Bt aizawai 7-29		Rice	NS	NA	1	1
Bt Xiushui 11		Rice	NS	NA	1																																			1
Nihonbare 16-2		Rice	NS	NA	0
Nihonbare 20-2, 21-3		Rice	NS	NA	0
Minghui 63a		Rice	NS	NA	1																																			1
Minghui 63b		Rice	NS	NA	1																																			1
IR72; Minghui63c		Rice	NS	NA	1																																1
Minghui 86a		Rice	NS	NA	1																																1
Minghui 86b		Rice	NS	NA	1																																1
Minghui 63d; Zhenshan 97A; MaxieA		Rice	NS	NA	0
Eyi 105;Ewan 5		Rice	NS	NA	1	1
Xiushui 11; Chunjiang 11		Rice	NS	NA	1	1
Xiushui110		Rice	NS	NA	1																																			1
jijing81;Jijing 88;Tong 887		Rice	NS	NA	1	1
Zhuxian B		Rice	NS	NA	1																																1
Zhongua91 (a)		Rice	NS	NA	1																																1
Zhongua91 (b)		Rice	NS	NA	1																																1
PWC16		Rice	NS	NA	0
Tsuki-no-hikari H39, H75		Rice	NS	NA	0
Event T103-10 (Xa21 -IR72)		Rice	NS	NA	1	1
KeFeng6		Rice	NS	NA	3	1																															1			1
Iiyou Kefeng-6 (hybrid line)		Rice	NS	NA	1	1
Huahui		Rice	NS	NA	1																																1
Huahui-1/TT51-1		Rice	NS	NA	1																																1
86AB1		Rice	NS	NA	0
86AS2		Rice	NS	NA	0
Bt-IR72		Rice	NS	NA	0
Tarom molaii		Rice	NS	NA	1																																1
305423	DP-305423-1	Soybean	NS	LLP	2	0	0	0	0	0	0	0	0	0	0	0	0	0	0	0	1	0	0	0	0	0	0	0	0	0	0	0	0	0	0	1	0	0	0	0	0	0	0	0	0	0	0	0	0
356043	DP-356043-5	Soybean	NS	A	3	1	0	0	0	0	0	0	0	0	0	0	0	0	0	0	1	0	0	0	0	0	0	1	0	0	0	0	0	0	0	0	0	0	0	0	0	0	0	0	0	0	0	0	0
A2704-12, A2704-21, A5547-35	ACS-GM005-3, ACS-GM004-2	Soybean	NS	A	1	1	0	0	0	0	0	0	0	0	0	0	0	0	0	0	0	0	0	0	0	0	0	0	0	0	0	0	0	0	0	0	0	0	0	0	0	0	0	0	0	0	0	0	0
A5547-127	ACS-GM006-4	Soybean	NS	A	1	1	0	0	0	0	0	0	0	0	0	0	0	0	0	0	0	0	0	0	0	0	0	0	0	0	0	0	0	0	0	0	0	0	0	0	0	0	0	0	0	0	0	0	0
BPS-CV127-9	BPS-CV127-9	Soybean	NS	LLP	0	0	0	0	0	0	0	0	0	0	0	0	0	0	0	0	0	0	0	0	0	0	0	0	0	0	0	0	0	0	0	0	0	0	0	0	0	0	0	0	0	0	0	0	0
G94-1, G94-19, G-168 (≈ 260-05)	DD-026005-3	Soybean	NS	NA	2	1	0	0	0	0	0	0	0	0	0	0	0	0	0	0	0	0	0	0	0	0	0	0	0	0	0	0	0	0	0	0	0	0	0	0	0	0	0	0	0	1	0	0	0
GTS40-3-2	MON-04032-6	Soybean	NS	A	1	1	0	0	0	0	0	0	0	0	0	0	0	0	0	0	0	0	0	0	0	0	0	0	0	0	0	0	0	0	0	0	0	0	0	0	0	0	0	0	0	0	0	0	0
GU262	ACS-GM003-1	Soybean	NS	NA	1	1	0	0	0	0	0	0	0	0	0	0	0	0	0	0	0	0	0	0	0	0	0	0	0	0	0	0	0	0	0	0	0	0	0	0	0	0	0	0	0	0	0	0	0
W62, W98	ACS-GM002-9, ACS-GM001-8	Soybean	NS	NA	1	1	0	0	0	0	0	0	0	0	0	0	0	0	0	0	0	0	0	0	0	0	0	0	0	0	0	0	0	0	0	0	0	0	0	0	0	0	0	0	0	0	0	0	0
MON89788	MON-89788-1	Soybean	NS	A	3	0	0	0	0	0	0	0	0	0	0	1	1	1	0	0	0	0	0	0	0	0	0	0	0	0	0	0	0	0	0	0	0	0	0	0	0	0	0	0	0	0	0	0	0
MON87701	MON-87701-2	Soybean	NS	A	1	0	0	0	0	0	0	0	0	0	0	0	0	0	0	0	0	0	0	0	0	0	0	0	0	0	0	0	0	0	0	0	0	0	0	0	0	0	0	0	0	0	0	0	0
MON87701xMON89788		Soybean	S	A	3	0	0	0	0	0	0	0	0	0	0	1	0	1	0	0	0	0	0	0	0	0	0	0	0	0	0	0	0	0	0	0	0	0	0	0	0	0	0	0	0	0	0	0	0
MON87705		Soybean	NS	NA	2	0	0	0	0	0	0	0	0	0	0	1	0	0	0	0	0	0	0	0	0	0	0	0	0	0	0	0	0	0	0	0	0	0	0	0	0	0	0	0	0	0	0	0	0
MON87769		Soybean	NS	NA	1	0	0	0	0	0	0	0	0	0	0	0	0	0	0	0	0	0	0	0	0	0	0	0	0	0	0	0	0	0	0	0	0	0	0	0	0	0	0	0	0	0	0	0	0
MON87769xMON89788		Soybean	S	NA	3	0	0	0	0	0	0	0	0	0	0	1	0	1	0	0	0	0	0	0	0	0	0	0	0	0	0	0	0	0	0	0	0	0	0	0	0	0	0	0	0	0	0	0	0
DAS68416-4	DAS68416-4	Soybean	NS	NA	1
FG72		Soybean	S	NA	2
Mon87708	MON-87708-9	Soybean	NS	NA	1
305423 x GTS40-3-2	DP-305423-1 x MON-04032-6	Soybean	S	NA	3	1	0	0	0	0	0	0	0	0	0	0	0	0	0	0	1	0	0	0	0	0	0	0	0	0	0	0	0	0	0	1	0	0	0	0	0	0	0	0	0	0	0	0	0
MON87705 x MON89788	MON-87705-6 x MON-89788-1	Soybean	S	NA	4	0	0	0	0	0	0	0	0	0	0	1	1	1	0	0	0	0	0	0	0	0	0	0	0	0	0	0	0	0	0	0	0	0	0	0	0	0	0	0	0	0	0	0	0
CZW3	SEM-OCZW3-2	Squash	NS	NA	0
ZW20	SEM-OZW20-7	Squash	NS	NA	1	1	0	0	0	0	0	0	0	0	0	0	0	0	0	0	0	0	0	0	0	0	0	0	0	0	0	0	0	0	0	0	0	0	0	0	0	0	0	0	0	0	0	0	0
#203		Sugarbeet	NS	NA	0
#77		Sugarbeet	NS	NA	0
GTSB77		Sugarbeet	NS	NA	2	1	0	0	0	0	0	0	0	0	0	1	0	0	0	0	0	0	0	0	0	0	0	0	0	0	0	0	0	0	0	0	0	0	0	0	0	0	0	0	0	0	0	0	0
H7-1, RUR H7	KM-00071-4	Sugarbeet	NS	A	1	0	0	0	0	0	0	0	0	0	0	1	0	0	0	0	0	0	0	0	0	0	0	0	0	0	0	0	0	0	0	0	0	0	0	0	0	0	0	0	0	0	0	0	0
T-120-7	ACS-BV001-3	Sugarbeet	NS	NA	2	1	0	0	0	0	0	0	0	0	0	0	0	0	0	0	0	0	0	0	0	0	0	0	0	0	0	0	0	1	0	0	0	0	0	0	0	0	0	0	0	0	0	0	0
T252		Sugarbeet	NS	NA	1	1
A5-15	DLF-0A515-7	Sugarbeet	NS	NA	2	1	0	0	0	0	0	0	0	0	0	1	0	0	0	0	0	0	0	0	0	0	0	0	0	0	0	0	0	0	0	0	0	0	0	0	0	0	0	0	0	0	0	0	0
China pepper 1		Sweet pepper	NS	NA	0
PK-SP01		Sweet pepper	NS	NA	0
C/F/93/08-2		Tobacco	NS	NA	1	0	0	0	0	0	0	0	0	0	0	0	0	0	0	1	0	0	0	0	0	0	0	0	0	0	0	0	0	0	0	0	0	0	0	0	0	0	0	0	0	0	0	0	0
PBD6-238-2		Tobacco	NS	NA	1															1
Vector 21-41		Tobacco	NS	NA	1	0	0	0	0	0	0	0	0	0	0	0	0	0	0	0	0	0	0	0	0	0	0	0	0	0	0	0	0	0	0	0	0	0	0	0	0	0	0	0	0	0	0	0	1
5345		Tomato	NS	NA	1	1	0	0	0	0	0	0	0	0	0	0	0	0	0	0	0	0	0	0	0	0	0	0	0	0	0	0	0	0	0	0	0	0	0	0	0	0	0	0	0	0	0	0	0
117, 1046, 1204, 1208		Tomato	NS	NA	0
1345-4		Tomato	NS	NA	3	1	0	0	0	0	0	0	0	0	0	0	0	0	0	0	0	0	0	0	0	0	0	0	0	0	0	0	0	1	1	0	0	0	0	0	0	0	0	0	0	0	0	0	0
35 1 N		Tomato	NS	NA	2	0	0	0	0	0	0	0	0	0	1	0	0	0	0	0	0	0	0	0	0	0	0	0	0	0	0	0	0	1	0	0	0	0	0	0	0	0	0	0	0	0	0	0	0
405, 707		Tomato	NS	NA	0
8338	CGN-89322-3	Tomato	NS	NA	2	1	0	0	0	0	0	0	0	0	0	1	0	0	0	0	0	0	0	0	0	0	0	0	0	0	0	0	0	0	0	0	0	0	0	0	0	0	0	0	0	0	0	0	0
B, Da, F		Tomato	NS	NA	2	1	0	0	0	0	0	0	0	0	0	0	0	0	0	0	0	0	0	0	0	0	0	0	0	0	0	0	0	1	0	0	0	0	0	0	0	0	0	0	0	0	0	0	0
China tomato 1		Tomato	NS	NA	0
China tomato 2		Tomato	NS	NA	0
CR29, CR32, CR33		Tomato	NS	NA	0
Dadong 9		Tomato	NS	NA	0
Flavr Savr (= CR3-613, CR3-623)	CGN-89564-2	Tomato	NS	NA	4	1	0	1	0	0	0	0	0	0	0	0	0	0	0	0	0	0	0	0	0	0	0	0	0	0	1	1	0	0	0	0	0	0	0	0	0	0	0	0	0	0	0	0	0
ICI9, ICI13		Tomato	NS	NA	0
Japan tomato 1		Tomato	NS	NA	0
N°4-7		Tomato	NS	NA	0
Nema 282F		Tomato	NS	NA	0
PK-TM8805R		Tomato	NS	NA	0
Huafan No1		Tomato	NS	NA	0
fungal resistant		Wheat	NS	NA	1																																			1
MON71800		Wheat	NS	NA	2	1	0	0	0	0	0	0	0	0	0	0	0	0	0	0	0	0	0	0	0	0	0	0	0	0	0	0	0	0	0	0	1	0	0	0	0	0	0	0	0	0	0	0	0
SWP965001		Wheat	NS	NA	0
J101, 163		Lucerne	NA	NA	1											1
RH44		Lentil	NS	NA	0
AP205CL		Wheat	NS	NA	0
AP602CL		Wheat	NS	NA	0
BW255-2, BW238-3		Wheat	NS	NA	0
BW7		Wheat	NS	NA	0
Teal 11A		Wheat	NS	NA	0
[truncated: 236 more columns]

## Sheet: Liste Event
757			ACS-BN001-4					Adzuki bean
1076			ACS-BN002-5					Alfalfa
1849			ACS-BN003-6					Bean
5345			ACS-BN004-7					Broccoli
32138			ACS-BN004-7 x ACS-BN001-4					Canola
59122			ACS-BN004-7, ACS-BN001-4, ACS-BN002-5					Canola (polish canola)
87460			ACS-BN005-8					Cauliflower
88017			ACS-BN005-8, ACS-BN003-6					Chicory
88913			ACS-BN007-1					Cotton
89034			ACS-BN007-1					Creeping bentgrass
305423			ACS-BN008-2					Flax
356043			ACS-BN009-3					Lentil
#203			ACS-BN010-4					Lucerne
#77			ACS-BN011-5					Maize
117, 1046, 1204, 1208			ACS-BV001-3					Melon
1210amk			ACS-GH001-3					Papaya
1345-4			ACS-GH001-3xMON-15985-7					Plum
1445, 1698			ACS-GM002-9, ACS-GM001-8					Potato
1507x59122			ACS-GM003-1					Rice
1507xNK603			ACS-GM005-3, ACS-GM004-2					Soybean
15985 (DB50xMON531)			ACS-GM006-4					Squash
15985 (DB50xMON531) x GHB614			ACS-OS001-4					Sugarbeet
15985 (DB50xMON531) x GHB614 x LLcotton25			ACS-OS002-5					Sweet pepper
15985x1445			ACS-ZM001-9					Tomato
15985x88913			ACS-ZM002-1,					Wheat
176 (Bt 176) (b)			ACS-ZM003-2
19-51A			ACS-ZM004-3
23-198, 23-18-17			ACS-ZM005-4
281-24-236			ARS-PLMC5-6
2904/1 kgs			AVE436G7-1
3006-210-23			BCS- GH004-7
3006-210-23x281-24-236			BCS-GH002-5
3006-210-23x281-24-236x1445			BCS-GH005-8
3006-210-23x281-24-236x88913			BCS-OS003-7
305423 x GTS40-3-2			BPS-25271-9
31807 x 31808			BPS-A1020-5
31807, 31808, 31707, 31803 and 42317			BPS-CV127-9
35 1 N			CDC-FL001-2
3751IR			CGN-89111-8
405, 707			CGN-89322-3
55-1			CGN-89465-2
59122 x 88017			CGN-89564-2
59122 x GA21			CUH-CP551-8
59122 x MIR604			CUHCP631-7
59122 x MIR604 x GA21			DAS-01507-1
59122 x MIR604 x TC1507			DAS-01507-1xMON00603-6
59122 x MIR604 x TC1507 x GA21			DAS-06275-8
59122 x MON810			DAS-21023-5
59122 x MON810 x NK603			DAS-21023-5xDAS-24236-5
59122 x TC1507 x GA21			DAS-21023-5xDAS-24236-5xMON-01445-2
59122x1507xNk603x			DAS-21023-5xDAS-24236-5xMON88913
59122xNK603			DAS-24236-5
63-1			DAS-40278-9
676, 678, 680			DAS-59122-7
730, 1107, 1316, 1702, 1708, 1763			DAS-59122-7xDAS01507xMON00603-6
8338			DAS-59122-7xMON00603-6
86AB1			DAS-59132-8
86AS2			DD-01951A-7
87460 x 89034 x 88017			DD-026005-3
87460 x MON89034 x NK603			DKB-89614-9
87460 x NK603			DKB-897905-5
89034 x 59122			DLF-0A515-7
89034 x 59122 x 88017			DP-098140-6
89034 x TC1507			DP-305423-1
89034 x TC1507 x 59122			DP-356043-5
89034 x TC1507 x 88017			IFD-25958-3
89034x1507xMON88017x59122			KM-00071-4
89034x1507xNK603			MON-00021-9
89034x88017			MON00021-9xMON-00810-6
89034xNK603			MON-00021-9xSYN-IR604-5
A, B			MON-00073-7
A2704-12, A2704-21, A5547-35			MON-00101-8, MON-00163-7
A5-15			MON-00531-6 (MON-00757-7)
A5547-127			MON-00531-6 (MON-00757-7)
AM04-1020			MON-00531-6 (MON-00757-7)
AP205CL			MON-00531-6xMON-01445-2
AP602CL			MON-00603-6
AR-9			MON-00810-6
ASR368			MON-00810-6xACS-ZM003-2
ATBT04-27, ATBT04-36			MON-00810-6xMON-00603-6
ATBT04-6, ATBT04-27,ATBT04-30, ATBT04-31, ATBT04-36, SPBTO2-5, SPBTO2-7			MON-00810-6xMON-88017-3
AV43-6-G7			MON-00810-6xREN-00038-3
B, Da, F			MON-00863-5
B16 (= DLL25)			MON-00863-5xMON-00603-6
BG4740			MON-00863-5xMON-00603-6xMON-00810-6
BNLA-601			MON-00863-5xMON-00810-6
BPS-CV127-9			MON-01445-2
BR891			MON-04032-6
Bt aizawai 7-29			MON-15985-7
Bt Xiushui 11			MON-15985-7xMON-01445-2
Bt10			MON-15985-7xMON-88913-8
Bt11			MON-80100
Bt11 x 59122			MON-80200-7
Bt11 x 59122 x GA21			MON-87460
Bt11 x 59122 x MIR604			MON-87701-2
Bt11 x 59122 x MIR604 x GA21			MON-87708-9
Bt11 x 59122 x MIR604 x TC1507			MON-88017-3
Bt11 x 59122 x MIR604 x TC1507 x GA21			MON-88913-8
Bt11 x 59122 x TC1507			MON-89034-3
Bt11 x 59122 x TC1507 x GA21			MON-89034-3xMON-00603-6
Bt11 x MIR162			MON-89034-3xMON-88017-3
Bt11 x MIR162 x GA21			MON-89249-2
Bt11 x MIR162 x MIR604			MON-89788-1
Bt11 x MIR162 x MIR604 x TC1507 x GA21			NMK-89367-8, NMK-89279-1
Bt11 x MIR162 x TC1507			NMK-89576-1
Bt11 x MIR604 x TC1507			NMK-89613-2
Bt11 x TC1507			NMK-89684-1, NMK-89185-6
Bt11 x TC1507 x GA21			NMK-89724-5
Bt11xGA21			NMK-89761-6, NMK-89613-2, NMK-89170-9
Bt11xMIR162X1507XGA21			NMK-89812-3, NMK-89175-5, NMK-89601-8, NMK-89167-6, NMK-89593-9, NMK-89906-7, NMK-89675-1
Bt11xMIR162XMIR604XGA21			NMK-89896-6
BT11xMIR604			NMK-89935-9, NMK-89930-4
BT11xMIR604XGA21			PH-000676-7
BT6, BT10, BT12, BT16, BT17, BT18, BT23			PH-MON809-2
Bt63 (Shanyou, JinYou)			REN-00038-3
Bt-IR72			SEM-OCZW3-2
BVLA430101			SEM-OZW20-7
BW255-2, BW238-3			SYN-BT011-1xMON-00021.9
BW7			SYN-BT011-2
BXN, 10211, 10215, 10222, 10224			SYN-BT011-2xMON-00021-9
C/F/93/08-2			SYN-E3272-5
C5			SYN-EV176-10
CBH-351			SYN-IR102-7
CF156			SYN-IR162-4
China cotton 1			SYN-IR604-5
China cotton 2			SYN-IR67B-1
China cotton 3			UFL-X17CP-6
China pepper 1
China tomato 1
China tomato 2
COT 102
COT 102 x COT 67B
COT 102 x COT 67B x MON88913
COT 67B
CR29, CR32, CR33
CZW3
Dadong 9
DAS40278-9
DAS6275
DAS68416-4
DBT418
DLL25-DK566
EH92-527-1
EMBRAPA 5.1
Event 1
Event 11586 (Golden Rice)
Event 18, pCGN3828-212/86-18, Laurate
Event 32
Event 3243M
Event 3272
Event 3272 x Bt11
Event 3272 x Bt11 x GA21
Event 3272 x Bt11 x GA21 x MIR604
Event 3272 x Bt11 x MIR604
Event 3272 x GA21
Event 3272 x GA21 x MIR604
Event 3272 x MIR604
Event 5307
Event 73496
Event 98140
Event 98140 x 59122
Event 98140 x 59122 x TC1507
Event 98140 x TC1507
Event T103-10 (Xa21-IR72)
Eyi 105; Ewan 5
Falcon GS/40/90
FG72
Flavr Savr (= CR3-613, CR3-623)
FP967
fungal resistant
G2-59, G2-70, G2-138
G4740
G94-1, G94-19, G-168 (≈ 260-05)
GA21
GA21xMIR604
GA21xMON810
GBH119xT304-40
GFM Cry1A
GHB-119
GHB614
GHB614 x GBH119xT304-40
GHB614 x LLcotton25
GK12
GM II-Youming 86
GT200
GT73 (RT73)
GTS40-3-2
GTSB77
GU262
H7-1, RUR H7
HCEM485
HCN10
HCR1 ( xT45)
HLMT15-15 , HLMT15-3, HLMT15-46
Huafan No1
Huahui
Huahui-1/TT51-1
Huanong 1 (Nr. 308)
ICI9, ICI13
Iiyou Kefeng-6 (hybrid line)
IR72; Minghui63c
J101, 163
J101xj163
Japan tomato 1
jijing81;Jijing 88;Tong 887
KA130
KeFeng6
Kinuhikari 1
Kinuhikari 2
KMD1 (Kemingdao 1)
Liberator L62, pHoe6/Ac
LL06
LL601
LL62
LLcotton25
LLcotton25xMON15985
LY038
Minghui 63a
Minghui 63b
Minghui 63d; Zhenshan 97A; MaxieA
Minghui 86a
Minghui 86b
MIR162
MIR162 x GA21
MIR162 x MIR604
MIR162 x MIR604 x GA21
MIR162 x TC1507
MIR162 x TC1507 x GA21
MIR604
MIR604 x GA21
MIR604 x NK603
MIR604 x TC1507
MLS9124
MON 531
MON531xMON1445
MON71800
Mon80100
Mon802
Mon809
Mon810
MON810xLY038
MON810xMON88017
MON810xNK603
MON810xT25
Mon832
Mon863
MON863xMON810
MON863xNK603
MON863xNK603xMON810
MON87427
MON87701
MON87701xMON89788
MON87705
MON87705 x MON89788
Mon87708
MON87769
MON87769xMON89788
Mon88302
MON88937
MON89788
MS1
MS1xRf1
MS1xRF2
MS3
MS6
MS8
MS8xRF3
MS8xRF3xGT73 (RT73)
MXB-13
N°4-7
Nema 282F
Nihonbare 16-2
Nihonbare 20-2, 21-3
NK603
NK603 x T25
OXY235
PBD6-238-2
PHY14, PHY35
PHY23
PHY36
PK-SP01
PK-TM8805R
Prince Melon
PWC16
RBMT15-101 , HLMT15-3, HLMT15-46
RBMT21-129 (RBMT21-152), RBMT21-350
RBMT22-082 (RBMT22-186, RBMT22-238, RBMT22-262)
RF1
RF2
RF3
RH44
RM3-3, RM3-4, RM3-6
SEMT15-02, SEMT15-07, SEMT15-15
SGK321
SPBT02-5
SPBT02-7
SWP965001
T-120-7
T14
T25
T252
T304-40, T303-3
T45 (= HCN28 = ACS-BN008-2) (≠ Topas 19/2)
Tarom molaii
tBK50-13
tBK50-66
TC1507
TC1507 x 59122 x 88017
TC1507 x 59122 x MON810
TC1507 x 59122 x MON810 x MIR604 x NK603
TC1507 x 59122 x MON810 x NK603
TC1507 x 88017
TC1507 x GA21
TC1507 x MIR604 x NK603
TC1507 x Mon810
TC1507 x Mon810 x NK603
Teal 11A
Topas 19/2 (HCN92)
Tsuki-no-hikari H39, H75
Vector 21-41
W62, W98
X17-2
Xiushui 11 ; Chunjiang 11
Xiushui 110
Zhongua91 (a)
Zhongua91 (b)
Zhuxian B
ZSR500, ZSR502, ZSR503
ZW20

## Sheet: Legal use
The GMOSeek matrix is access free and can be downloaded on your computer.
This tool is distributed in the hope that it will be useful but WITHOUT ANY WARRANTY concerning the correctness and completeness of the information, the functionalities and the deductions that could be done from sorting operations
The use of information and functionalities of the GMOSeek program imply the reference of the program in reports and peer-reviewed papers.
As several versions can be produced and the program can be downloaded from different Websites, the citations will reference the version, the downloading site and the date of downloading
The GMOSeek matrix must be cited as so :
Block A. and Debode F, Grohmann L., Hulin J., Taverniers I., Kluga L., Barbau-Piednoir E., Broeders S., Huber I., Van den Bulcke M., Heinze P., Berben G., Busch U., Roosens N., Janssen E., Žel J., Gruden K., Morisset D. (2013) The GMOseek matrix: a decision support tool for optimizing the detection of genetically modified plants. BMC Bioinformatics. In revision

## Sheet: Authors 
Information present in the GMOSeek Matrix
Annette Block (1), Frédéric Debode (2), Lutz Grohmann (3), Julie Hulin (2), Isabel Taverniers (4), Linda Kluga (5), Elodie Barbau-Piednoir (6), Sylvia Broeders (6), Marc Van den Bulcke (6), Petra Heinze (3), Gilbert Berben (2), Ulrich Bush (1) , Nancy Roosens (5), Eric Janssen (2), Jana Žel (7), Kristina Gruden (7), Dany Morisset (7)
Excel based program for sortering operations
Frédéric Debode (2) and Julie Hulin (2)
(1) Bavarian Health and Food Safety Authority (LGL), Germany (2) Walloon Agricultural Research Centre (CRA-W), Belgium (3) Federal Office of Consumer Protection and Food Safety (BVL), Germany (4) Institute for Agricultural and Fisheries Research (EV ILVO), Belgium (5) European commission, Directorate General Joint Research Centre, Institute for Health and Consumer Protection (EC JRC-IHCP), Italy …

## Sheet: Info - Tools
An user manual is downloadable from http://www.cra.wallonie.be/en/19/the-projects/296
